# Supplementary material for: Gut microbiota profiling with differential tolerance against the reduced dietary fibre level in rabbit
Source: Sci Rep. 2019 Jan 22;9:288. doi: 10.1038/s41598-018-36534-6 (PMC6342909; doi:10.1038/s41598-018-36534-6)
Supplement: Supplementary file 2 — Supplementary Table S2 [file 41598_2018_36534_MOESM2_ESM.xlsx]

## Sheet: Phenotypes and sequencing
Sample IDs	Phenotype scoring and sample grouping			Haematological examinations						16s rRNA amplicon preparation		16S rRNA gene sequening
	Score of clinical signs	Score of gastrointestinal gross lesions	Groups	RBC count (10e6/μL)	PLT count (10e3/μL)	WBC count (10e3/μL)	LYMs count (10e3/μL)	GRANS count (10e3/μL)	MIDs count (10e3/μL)	Total amount (μg)	OD260/280	Raw paired-end reads	Merged reads (tags)	Clean tags after quality filtering and removing primers	Clean tags involved in OTUs clustering
6266	0	0	C	6.27	481	7.6	3.8	2.5	1.3	7.7516	1.86	2876667	2188701	1007332	924016
6293	0	0	C	7.43	480	5.5	2.5	2.1	0.9	6.8217	1.87	2163123	1419951	681691	627074
6327	0	0	C	—	—	—	—	—	—	5.4015	1.87	2887810	2260164	1054483	984536
6001	2	2	S	7.74	827	13.1	1	11.3	0.8	3.5585	1.85	1267838	861199	417800	390920
6006	3	3	S	5.81	965	10.6	0.8	9	0.8	7.0663	1.85	1652104	1157047	555433	518797
6009	2	1	M	6.13	426	18.3	8.4	7.3	2.6	4.257	1.87	1641170	1149027	557029	517911
6010	0	0	H	6.06	364	7	3.7	2	1.3	7.2619	1.87	1774619	1231290	596697	562614
6037	2	2	S	5.28	543	9.9	1.4	7.7	0.8	7.3956	1.86	808616	548706	264981	244662
6044	1	1	M	6.15	205	3.8	1.2	1.8	0.8	5.9351	1.86	1338954	1108862	534524	499072
6045	3	2	S	6.53	1423	15	0.6	13	1.4	6.2927	1.87	1180120	1008123	479473	445491
6055	2	3	S	6.55	181	2.6	0.1	2	0.5	6.8494	1.86	1125246	954748	457138	432656
6070	2	0	M	6.32	380	8.1	3.7	3	1.4	6.7057	1.86	1571319	1104075	518622	483387
6072	2	2	S	—	—	—	—	—	—	6.8873	1.86	1302267	881309	424636	393867
6076	0	0	H	5.83	527	4.8	2.1	1.9	0.8	7.8023	1.87	1244702	831321	403576	373258
6080	0	0	H	6.31	527	6.2	2.7	2.5	1	6.1487	1.87	1319906	889998	433257	406818
6087	0	1	M	6.6	129	4.1	2	1.3	0.8	5.3697	1.87	1172172	952513	456098	425210
6097	3	2	S	—	—	—	—	—	—	7.3896	1.86	1189750	1017774	489743	445451
6098	0	0	H	—	—	—	—	—	—	6.5839	1.87	1161677	802492	389900	367049
6108	0	0	H	—	—	—	—	—	—	6.7945	1.86	1453303	1021767	476940	450541
6113	2	3	S	8.39	842	4.3	1.1	2.4	0.8	6.3798	1.87	1471065	1051176	507239	470373
6117	2	1	M	—	—	—	—	—	—	5.4203	1.87	2019173	1573334	733524	687124
6131	0	0	H	6.22	472	8.1	3.3	3.4	1.4	7.8304	1.86	1285780	872649	426769	402245
6134	3	2	S	6.99	791	13.6	0.6	12.4	0.6	8.0411	1.85	1237346	840441	405206	380170
6147	1	1	M	7.67	367	13.4	1.2	11.4	0.8	9.2584	1.86	1244470	828705	398969	374833
6167	1	1	M	—	—	—	—	—	—	9.5214	1.87	3121254	2386267	1097917	1004233
6169	0	0	H	5.81	506	4.7	2.3	1.4	1	8.255	1.87	3631001	2459370	1038347	958810
6193	3	3	S	7.04	900	7.1	0.7	5.6	0.8	8.555	1.84	1755055	1269347	609005	563521
6200	2	2	S	8.15	470	11.1	2	7.4	1.7	6.0255	1.86	1532728	1079044	524346	490824
6212	0	0	H	6.99	241	7.7	3.7	2.3	1.7	6.4193	1.87	1912441	1252876	589796	552097
6226	2	3	S	7.08	646	8.5	0.9	7.1	0.5	7.2707	1.85	1513185	1014642	487466	451171
6246	0	0	H	7.09	642	6.2	2.9	2.2	1.1	8.8192	1.87	1725803	1141794	555729	522726
6247	3	1	S	7.94	554	14.5	1.2	11	2.3	8.8484	1.86	1780689	1290970	625278	579622
6261	2	2	S	—	—	—	—	—	—	7.4503	1.86	2976199	2232423	1016805	952026
6265	2	2	S	—	—	—	—	—	—	7.3259	1.86	2692370	2088744	957408	841574
6292	0	0	H	4.67	459	5	2.5	1.6	0.9	5.403	1.87	2697325	2097869	966692	884713
6297	2	1	M	—	—	—	—	—	—	3.8848	1.86	1999387	1361911	671702	635718
6302	1	1	M	5.5	326	10.9	4.5	4.4	2	3.5403	1.87	1892847	1297637	644724	599498
6305	3	1	S	7.12	415	25.2	0.7	23	1.5	4.4726	1.87	1941551	1394829	670614	614014
6307	1	3	S	6.21	596	8.4	0.7	7.1	0.6	5.2523	1.87	4298025	2956839	1273376	1167528
6320	2	0	M	4.55	318	2.3	1	0.8	0.5	4.6518	1.86	3208384	2340847	1023284	962999
6330	3	3	S	7.06	764	6.6	1.7	4.3	0.6	5.5966	1.86	1902882	1350237	646569	594393
6336	1	1	M	6.49	686	11.6	5.2	4.8	1.6	5.0051	1.87	1934954	1403981	682157	639266
6355	3	2	S	7.88	897	5.1	1.3	3.5	0.3	3.0785	1.88	2747061	2157249	1003583	916084
Total												81652338	59132248	27755858	25738892
Mean												1.89889e+06	1.37517e+06	645485	598579
